# Supplementary material for: Effect of Coriander Plants on Human Emotions, Brain Electrophysiology, and Salivary Secretion
Source: Biology (Basel). 2021 Dec 6;10(12):1283. doi: 10.3390/biology10121283 (PMC8698652; doi:10.3390/biology10121283)
Supplement: Supplementary file 1 [file biology-10-01283-s001.zip]

Archive with 1 entries (1 files):
- biology-1471899-supplementary.pdf
